# Supplementary material for: Association of serum phosphate levels and statin use with cardiovascular events in Japanese patients on chronic haemodialysis: a post-hoc analysis of the LANDMARK trial
Source: Clin Kidney J. 2025 May 19;18(6):sfaf151. doi: 10.1093/ckj/sfaf151 (PMC12164752; doi:10.1093/ckj/sfaf151)
Supplement: sfaf151_Supplemental_Files [file sfaf151_supplemental_files.zip]

Archive with 4 entries (4 files):
- Supplement_figure_legends_2024_1215.docx
- Sup_Table_1_2024_1215.docx
- Sup_Table_2_2024_1215.docx
- Sup_Table_3_2024_1215.docx
